# Supplementary material for: Ecological Predictors of Older Adults’ Participation and Retention in a Physical Activity Intervention
Source: Int J Environ Res Public Health. 2022 Mar 8;19(6):3190. doi: 10.3390/ijerph19063190 (PMC8949961; doi:10.3390/ijerph19063190)
Supplement: Supplementary file 1 [file ijerph-19-03190-s001.zip]

Archive with 1 entries (1 files):
- ijerph-1625185-supplementary.pdf
